# Supplementary material for: The pyroptosis-related gene signature predicts prognosis and reveals immune microenvironment infiltration in reclassified glioblastoma based on 2021 WHO classification
Source: Front Immunol. 2025 Jul 21;16:1617036. doi: 10.3389/fimmu.2025.1617036 (PMC12318951; doi:10.3389/fimmu.2025.1617036)
Supplement: Supplementary file 1 [file DataSheet1.zip]

Archive with 14 entries (14 files):
- Supplementary Excel file 4.xlsx
- Supplementary Excel file 3.xlsx
- Supplementary Excel file 2.xlsx
- Supplementary Excel file 1.xlsx
- Supplementary Fig. 1.tif
- Supplementary Fig. 2.tif
- Supplementary Fig. 3.tif
- Supplementary Fig. 4.tif
- Supplementary Fig. 5.tif
- Supplementary Fig. 6.tif
- Supplementary Fig. 7.tif
- Supplementary Table 1.docx
- Supplementary Text file.txt
- supplementary legends.docx
