# Supplementary material for: The pyroptosis-related gene signature predicts prognosis and reveals immune microenvironment infiltration in reclassified glioblastoma based on 2021 WHO classification
Source: Front Immunol. 2025 Jul 21;16:1617036. doi: 10.3389/fimmu.2025.1617036 (PMC12318951; doi:10.3389/fimmu.2025.1617036)
Supplement: Supplementary file 1 [file DataSheet1.zip › Supplementary Excel file 4.xlsx]

## Sheet: C-index_score
time_months	Nomogram No bootstrap Cindex	Nomogram bootstrap Cindex
0	NA	NA
1	NA	NA
2	0.801837	NA
3	0.76782	0.72288
4	0.778016	0.734361
5	0.791051	0.744638
6	0.774416	0.731316
7	0.749188	0.711841
8	0.737655	0.697008
9	0.737781	0.695709
10	0.739849	0.697767
11	0.745635	0.703776
12	0.72487	0.683818
13	0.729876	0.688874
14	0.721679	0.681384
15	0.719448	0.679198
16	0.702098	0.664298
17	0.699958	0.662722
18	0.699095	0.662671
19	0.691508	0.656083
20	0.694579	0.658357
21	0.692817	0.657028
22	0.688088	0.653392
23	0.68849	0.65378
24	0.68849	0.65378
25	0.687624	0.652956
26	0.68685	0.652429
27	0.686791	0.652458
28	0.685235	0.651498
29	0.685235	0.651498
30	0.686311	0.638976
31	0.686311	0.638976
32	0.686311	0.635566
33	0.686311	0.635566
34	0.686311	0.635566
35	0.684912	0.631557
36	0.683948	0.615089
37	0.683948	0.615089
38	0.683948	0.615089
39	0.683948	0.615089
40	0.683948	0.615089
41	0.683948	0.589136
42	0.684432	0.569993
43	0.684432	0.569993
44	0.684432	0.569993
45	0.684432	0.569993
46	0.684432	0.569993
47	0.684432	0.569993
48	0.684666	0.53723
49	0.68423	0.319784
50	0.68423	0.319784
51	0.68423	0.319784
52	0.68423	0.319784
53	0.68423	0.319784
54	0.68423	0.319784
55	0.68423	0.319784
56	0.684021	0.211798
57	0.684021	0.211798
58	0.684021	0.211798
59	0.684021	0.211798
60	0.684021	0.211798
61	0.684021	0.211798
62	0.684021	0.211798
63	0.684021	0.211798
64	0.684021	0.211798
65	0.684021	0.211798
66	0.684021	0.211798
67	0.684021	0.211798
68	0.684021	0.211798
69	0.684021	0.211798
70	0.684021	0.211798
