# Supplementary material for: The pyroptosis-related gene signature predicts prognosis and reveals immune microenvironment infiltration in reclassified glioblastoma based on 2021 WHO classification
Source: Front Immunol. 2025 Jul 21;16:1617036. doi: 10.3389/fimmu.2025.1617036 (PMC12318951; doi:10.3389/fimmu.2025.1617036)
Supplement: Supplementary file 1 [file DataSheet1.zip › Supplementary Excel file 3.xlsx]

## Sheet: Supplementary Excel file 3
	No bootstrap	Bootstrap
	Nomogram	Nomogram
C-index harrell	0.700678	0.700923
C-index(6 months)	0.802495	0.772399
C-index(12 months)	0.763187	0.72878
C-index(24 months)	0.740111	0.693728
Brier score(6 months)	0.126396	0.133519
Brier score(12 months)	0.193344	0.208775
Brier score(24 months)	0.163137	0.178365
