# Supplementary material for: The pyroptosis-related gene signature predicts prognosis and reveals immune microenvironment infiltration in reclassified glioblastoma based on 2021 WHO classification
Source: Front Immunol. 2025 Jul 21;16:1617036. doi: 10.3389/fimmu.2025.1617036 (PMC12318951; doi:10.3389/fimmu.2025.1617036)
Supplement: Supplementary file 1 [file DataSheet1.zip › Supplementary Excel file 2.xlsx]

## Sheet: Supplementary Excel file 2
id	coef	HR	HR.95L	HR.95H	pvalue
NOD2	0.476251	1.61003	1.06727	2.4288	0.0231876
PLCG1	-0.304168	0.737737	0.574208	0.947837	0.0173611
