# Supplementary material for: The pyroptosis-related gene signature predicts prognosis and reveals immune microenvironment infiltration in reclassified glioblastoma based on 2021 WHO classification
Source: Front Immunol. 2025 Jul 21;16:1617036. doi: 10.3389/fimmu.2025.1617036 (PMC12318951; doi:10.3389/fimmu.2025.1617036)
Supplement: Supplementary file 1 [file DataSheet1.zip › Supplementary Text file.txt]

R version 4.1.1 (2021-08-10)
Platform: x86_64-w64-mingw32/x64 (64-bit)
Running under: Windows 10 x64 (build 19041)

Matrix products: default

locale:
[1] LC_COLLATE=Chinese (Simplified)_China.936 
[2] LC_CTYPE=Chinese (Simplified)_China.936   
[3] LC_MONETARY=Chinese (Simplified)_China.936
[4] LC_NUMERIC=C                              
[5] LC_TIME=Chinese (Simplified)_China.936    

attached base packages:
 [1] stats4    parallel  grid      stats     graphics  grDevices utils    
 [8] datasets  methods   base     

other attached packages:
 [1] ggExtra_0.9               estimate_1.0.13          
 [3] factoextra_1.0.7          cluster_2.1.2            
 [5] sparcl_1.0.4              GSEABase_1.54.0          
 [7] graph_1.70.0              annotate_1.70.0          
 [9] XML_3.99-0.7              AnnotationDbi_1.54.1     
[11] IRanges_2.26.0            S4Vectors_0.30.0         
[13] Biobase_2.52.0            BiocGenerics_0.38.0      
[15] limma_3.48.3              GSVA_1.40.1              
[17] ggprism_1.0.3             ggDCA_1.2                
[19] pec_2020.11.17            prodlim_2019.11.13       
[21] data.table_1.14.0         riskRegression_2020.12.08
[23] timeROC_0.4               nomogramFormula_1.2.0.0  
[25] nomogramEx_3.0            rms_6.2-0                
[27] SparseM_1.81              Hmisc_4.5-0              
[29] Formula_1.2-4             lattice_0.20-44          
[31] regplot_1.1               survivalROC_1.0.3        
[33] forestplot_2.0.1          checkmate_2.0.0          
[35] magrittr_2.0.1            stringr_1.4.0            
[37] pheatmap_1.0.12           MASS_7.3-54              
[39] glmnet_4.1-2              Matrix_1.3-4             
[41] survminer_0.4.9           broom_0.7.9              
[43] Cairo_1.5-12.2            survival_3.2-13          
[45] ggpubr_0.4.0              ggplot2_3.3.5            
[47] reshape2_1.4.4            RCircos_1.2.1            
[49] maftools_2.8.0            scales_1.1.1             
[51] ggsci_2.9                

loaded via a namespace (and not attached):
  [1] exactRankTests_0.8-32       vioplot_0.3.7              
  [3] tidyr_1.1.3                 bit64_4.0.5                
  [5] knitr_1.34                  irlba_2.3.3                
  [7] multcomp_1.4-17             DelayedArray_0.18.0        
  [9] rpart_4.1-15                KEGGREST_1.32.0            
 [11] RCurl_1.98-1.4              generics_0.1.0             
 [13] timereg_2.0.0               ScaledMatrix_1.0.0         
 [15] TH.data_1.0-10              usethis_2.0.1              
 [17] RSQLite_2.2.8               polspline_1.1.19           
 [19] future_1.22.1               bit_4.0.4                  
 [21] httpuv_1.6.2                xml2_1.3.2                 
 [23] SummarizedExperiment_1.22.0 assertthat_0.2.1           
 [25] xfun_0.25                   hms_1.1.0                  
 [27] promises_1.2.0.1            fansi_0.5.0                
 [29] readxl_1.3.1                km.ci_0.5-2                
 [31] DBI_1.1.1                   htmlwidgets_1.5.4          
 [33] purrr_0.3.4                 ellipsis_0.3.2             
 [35] dplyr_1.0.7                 backports_1.2.1            
 [37] markdown_1.1                sparseMatrixStats_1.4.2    
 [39] MatrixGenerics_1.4.3        vctrs_0.3.8                
 [41] SingleCellExperiment_1.14.1 quantreg_5.86              
 [43] abind_1.4-5                 cachem_1.0.6               
 [45] withr_2.4.2                 crayon_1.4.1               
 [47] pkgconfig_2.0.3             labeling_0.4.2             
 [49] GenomeInfoDb_1.28.4         nlme_3.1-152               
 [51] nnet_7.3-16                 rlang_0.4.11               
 [53] globals_0.14.0              miniUI_0.1.1.1             
 [55] lifecycle_1.0.0             MatrixModels_0.5-0         
 [57] sandwich_3.0-1              mets_1.2.8.1               
 [59] rsvd_1.0.5                  cellranger_1.1.0           
 [61] tcltk_4.1.1                 matrixStats_0.60.1         
 [63] KMsurv_0.1-5                carData_3.0-4              
 [65] Rhdf5lib_1.14.2             boot_1.3-28                
 [67] zoo_1.8-9                   base64enc_0.1-3            
 [69] png_0.1-7                   bitops_1.0-7               
 [71] rhdf5filters_1.4.0          Biostrings_2.60.2          
 [73] blob_1.2.2                  DelayedMatrixStats_1.14.3  
 [75] shape_1.4.6                 maxstat_0.7-25             
 [77] parallelly_1.27.0           jpeg_0.1-9                 
 [79] rstatix_0.7.0               ggsignif_0.6.2             
 [81] beachmat_2.8.1              memoise_2.0.0              
 [83] plyr_1.8.6                  zlibbioc_1.38.0            
 [85] compiler_4.1.1              RColorBrewer_1.1-2         
 [87] lme4_1.1-27.1               cli_3.0.1                  
 [89] XVector_0.32.0              listenv_0.8.0              
 [91] htmlTable_2.2.1             mgcv_1.8-36                
 [93] tidyselect_1.1.1            do_2.0.0.0                 
 [95] stringi_1.7.4               forcats_0.5.1              
 [97] BiocSingular_1.8.1          latticeExtra_0.6-29        
 [99] ggrepel_0.9.1               survMisc_0.5.5             
[101] set_1.2                     tools_4.1.1                
[103] future.apply_1.8.1          rio_0.5.27                 
[105] rstudioapi_0.13             foreach_1.5.1              
[107] foreign_0.8-81              gridExtra_2.3              
[109] farver_2.1.0                digest_0.6.27              
[111] shiny_1.6.0                 pracma_2.3.3               
[113] ggtext_0.1.1                lava_1.6.10                
[115] cmprsk_2.2-10               Rcpp_1.0.7                 
[117] gridtext_0.1.4              GenomicRanges_1.44.0       
[119] car_3.0-11                  later_1.3.0                
[121] httr_1.4.2                  colorspace_2.0-2           
[123] rvest_1.0.1                 fs_1.5.0                   
[125] splines_4.1.1               sm_2.2-5.6                 
[127] conquer_1.0.2               xtable_1.8-4               
[129] nloptr_1.2.2.2              R6_2.5.1                   
[131] mime_0.11                   pillar_1.6.2               
[133] htmltools_0.5.2             glue_1.4.2                 
[135] fastmap_1.1.0               minqa_1.2.4                
[137] BiocParallel_1.26.2         beanplot_1.2               
[139] codetools_0.2-18            mvtnorm_1.1-2              
[141] utf8_1.2.2                  tibble_3.1.4               
[143] numDeriv_2016.8-1.1         curl_4.3.2                 
[145] zip_2.2.0                   openxlsx_4.2.4             
[147] munsell_0.5.0               rhdf5_2.36.0               
[149] GenomeInfoDbData_1.2.6      iterators_1.0.13           
[151] HDF5Array_1.20.0            haven_2.4.3                
[153] gtable_0.3.0               
